# Supplementary material for: B cell maturation antigen (BCMA) is dispensable for the survival of long-lived plasma cells
Source: Nat Commun. 2025 Aug 2;16:7106. doi: 10.1038/s41467-025-62530-2 (PMC12318048; doi:10.1038/s41467-025-62530-2)
Supplement: Supplementary file 4 — Source data [file 41467_2025_62530_MOESM4_ESM.xlsx]

## Sheet: Fig 1
Fig. 1C
Bone Marrow ASC numbers
	WT								KOΔ3
sex	m	f	m	f	f	m	m	M	m	f	m	f	f	f	m	m
age (weeks)	59	59	44	44	44	44	44	17	59	59	44	44	52	17	27	17		Unpaired t test KOΔ3 vs. WT, Two-tailed
PC	710974	1.33483e+06	928079	762593	1.40272e+06	653956	717343	151374	965706	1.07968e+06	585396	1.31321e+06	1.34753e+06	401799	576299	292880		P value	0.9519
Bone Marrow ASC subset frequency [%gated of ASCs]																		Šídák's multiple comparisons test	Adjusted P Value
	WT								KOΔ3									WT - KOΔ3
P0	1.91	2.47	3.1	2.56	1.88	0.78	1.13	3.9	1.2	1.07	2.93	2.8	3.68	2.29	1.81	2.24		P0	>0.9999
P1	6.11	12.51	11.97	8.14	12.74	5.19	7.48	14.45	6.77	6.26	8.32	7.5	12.35	9.84	14.34	12.44		P1	>0.9999
P2	38.76	34.61	46.98	42.07	39.38	52.19	46.45	35.55	45.09	22.43	37.57	39.34	36.45	39.15	39.38	44.45		P2	0.6696
P3	39.28	36.24	22.89	31.87	33.67	30.35	30.58	23.5	32.68	51.66	36.15	35.71	27.81	34.76	26.46	26.89		P3	0.883
Bone Marrow ASC IgH chain frequency distribution [%gated of ASCs]																		Šídák's multiple comparisons test	Adjusted P Value
	WT								KOΔ3									WT - KOΔ3
IgM	19.03	44.13	22.79	39.86	41.69	37.83	35.57	33.81	45.39	18.56	70.72	73.03	30.12	31.18	47.51	25.53		IgM	0.6727
IgA	58.53	42.66	55.41	45.06	41.48	38.15	26.4	39.57	35.19	57.56	18.94	16.16	46.41	55.21	37.04	45.97		IgA	0.8866
DN	16.43	6.91	15.31	8.5	11.67	19.2	27.02	18.03	9.96	13.58	4.44	4.53	15.58	7.23	8.99	14.65		DN	0.1907

## Sheet: Fig. 2
Mouse information for Fig. 2: Four KOΔ3 mice (marked in red) did not respond with a NP-spec. serum IgG response and were excluded from NP-IgG survival analysis.
	WT-1	WT-2	WT-3	WT-4	WT-5	WT-6	WT-7	WT-8	WT-9	KOΔ3-1	KOΔ3-2	KOΔ3-3	KOΔ3-4	KOΔ3-5	KOΔ3-6	KOΔ3-7	KOΔ3-8	KOΔ3-9	KOΔ3-10
sex	m	m	f	f	m	m	f	m	f	m	m	f	f	f	f	m	f	m	f
age (weeks) at time of immunization	11	11	11	11	22	12	22	13	13	11	11	11	11	11	15	15	15	13	13
Fig. 2B
ELISA: calculated concentration of serum NP-IgG on the indicated Days after immunization with NP-KLH in Alum. The use of a IgG standard results in depiction of arbitrary units (AU)																						Šídák's multiple comparisons test	Adjusted P Value
Days	WT-1	WT-2	WT-3	WT-4	WT-5	WT-6	WT-7	WT-8	WT-9	KOΔ3-1	KOΔ3-2	KOΔ3-4	KOΔ3-6	KOΔ3-7	KOΔ3-10							WT - KOΔ3
0	946.2	46.53	198.7	151.6	15.72	7.095	7.232	14.15	9.697	630.2	96.19	789.3	3.037	3.644	1							d0	0.9724
7	4094.5	55583.3	333300	161167	366900	332400	786000	166765	93940	104770	166985	216	344400	83155	195600							d7	0.72
21	4296	230150	834950	453733	1062000	960000	10590000	690500	1463000	233550	736350	649500	800100	2287000	1226000							d21	0.933
49	142933	320467	446100	354533	899900	471900	683800	1249000	785900	776.6	253200	170767	509150	953950	742650							d49	0.8885
Fig. 2C
ELISpot for quantification of IgH-chain isotype specific NP-binding ASCs in the bone marrow.
																						Šídák's multiple comparisons test	Adjusted P Value
	WT-1	WT-2	WT-3	WT-4	WT-5	WT-6	WT-7	WT-8	WT-9	KOΔ3-1	KOΔ3-2	KOΔ3-4	KOΔ3-6	KOΔ3-7	KOΔ3-10							WT - KOΔ3
NP-IgM	6.33333	9.66667	40.5556	36.1667	50.4	63	242.8			17.5556	73.9333	114.267	169.133	24.9167								NP-IgM	0.8964
NP-IgA	25	16.6667	20.25	30.1333	13.75	6.66667	48.8333	9.91667	42.3333	55	6.55556	14.1667	33.3333	27.1667	83							NP-IgA	0.9674
NP-IgG	4	28.3333	31.6667	9.25	6.66667	23	23.6667	19.5		0.1	7.11111	10.4444	24.3333	4.5	62							NP-IgG	>0.9999
Fig. 2D
Flow cytometric analysis of ASC numbers in BM, spleen and mLN
																						Šídák's multiple comparisons test	Adjusted P Value
	WT-1	WT-2	WT-3	WT-4	WT-5	WT-6	WT-7	WT-8	WT-9	KOΔ3-1	KOΔ3-2	KOΔ3-3	KOΔ3-4	KOΔ3-5	KOΔ3-6	KOΔ3-7	KOΔ3-8	KOΔ3-9	KOΔ3-10			WT - KOΔ3
BM	590258	636809	1345878	652700	935237	1171639	1.85775e+06	1568862	1.85072e+06	717289	1188971	733312	1496206	1458358	2327756	844372	2001532	1502673	2171729			BM	0.3467
Spl	503249	408715	456239	477008	535622	619018	1157666	369925	734172	259715	518672	387192	480529	171190	1133780	729996	1080108	500759	607035			Spl	>0,9999
mLN		13551.2	33729.5	28711.8	47348	32876.9	32036.2	33387.9	18603.3	33782.1	42478.9	60504.4	31078.6	17773.5	62473.7	45312.6	99614.4	30036.2	24784.2			mLN	0.7986
Fig. 2E
Flow cytometric analysis of germinal center (GC) B cell numbers and NP+ GC B cell numbers in the spleen
																						Šídák's multiple comparisons test	Adjusted P Value
	WT-1	WT-2	WT-3	WT-4	WT-8	WT-9	KOΔ3-1	KOΔ3-2	KOΔ3-3	KOΔ3-4	KOΔ3-5	KOΔ3-9	KOΔ3-10									WT - KOΔ3
GC	429343	278075	638350	445398	575184	416003	238170	644414	337784	305273	46359.9	511718	812320									GC	>0,9999
NP+ GC	2721.05	2715.57	3876.86	2072.32	2518.29		499.425	6325.17		984.751			3566.56									NP+ GC	0.9958

## Sheet: Fig. 3
Mouse information for Fig. 3: Three KOΔ3 mice (marked in red) did not respond with a NP-spec. serum IgG response and were excluded from NP-IgG survival analysis.
	WT-1	WT-2	WT-3	WT-4	WT-5	WT-6	WT-7	KOΔ3-1	KOΔ3-2	KOΔ3-3	KOΔ3-4	KOΔ3-5	KOΔ3-6	KOΔ3-7	KOΔ3-8	KOΔ3-9	KOΔ3-10	KOΔ3-11
sex	f	f	f	m	f	f	m	m	f	f	m	m	f	f	f	f	m	m
age (weeks) at time of immunisation	29	22	20	20	16	14	12	22	22	20	20	20	17	16	14	14	12	12
Fig. 3B
ELISA: calculated concentration of serum NP-IgG on the indicated Days after immunization with NP-KLH in Alum and boost with NP-KLH in PBS. The use of a IgG standard results in depction of arbitrary units (AU)
																					Šídák's multiple comparisons test	Adjusted P Value
days	WT-1	WT-2	WT-3	WT-4	WT-5	WT-6	WT-7	KOΔ3-1	KOΔ3-2	KOΔ3-3	KOΔ3-4	KOΔ3-5	KOΔ3-6	KOΔ3-9	KOΔ3-11						WT - KOΔ3
0	126.735	318.157	58.98	90.79	17.04	167	0	139.2	133.505	301.15	271.1	99.175	384.9	179.9	0.1						0	0.823
7	184800	151033	191633	123567	142367	126700	90690	22740	74500	179850	222967	119633	217900	154233	145567						7	>0.9999
21	1090300	1604000	621567	799533	902567	948500	523000	444833	410000	728033	782767	430767	973833	980233	1009567						21	0.84
42	1504033	2380333	701133	417033	1695667	1124375	586700	349067	814633	460567	701867	490633	957975	852000	1162333						42	0.6302
49	1741333	4171000	2906000	1635667	3501500	1278000	10550.5	1168000	6157667	2393000	1367333	535967	49496.7	1025100	1822250						49	0.9997
70	1648667	4671333	1446000	362467	323767	1792333	648450	944900	929367	409200	1509000	518625	4210750	419267	1397667						70	0.9999
126	568633	1395667	398233	169025	279500	1030375	525675	318725	342275	130300	643150	177675	669600	901433	371133						126	0.9602
Fig. 3C
ELISpot for quantification of IgH-chain isotype specific NP-binding ASCs in the bone marrow.
																					Šídák's multiple comparisons test	Adjusted P Value
	WT-1	WT-2	WT-3	WT-4	WT-5	WT-6	WT-7	KOΔ3-1	KOΔ3-2	KOΔ3-3	KOΔ3-4	KOΔ3-5	KOΔ3-6	KOΔ3-7	KOΔ3-8	KOΔ3-9	KOΔ3-10	KOΔ3-11			WT - KOΔ3
NP-IgM	23	77.25	114.4	88.8333	147.75	45.8		45.6667	33.0667	102.4	411	607.667	655.8	143	113.889	53	93.2667	169			NP-IgM	0.0909
NP-IgA	84	17.3333	68.5	35	41	85	55.8	42	48	58.4	60.6	33.0667	126.6	46	85.8	157.5	59.75	153			NP-IgA	0.9694
NP-IgG	153	360.5	72.3333	11.5833	139.25	72.0833	61.6667	43.125	185.417	32.5	128.2	26.7778	101.5			96.4		142.2			NP-IgG	0.953
Fig. 3D
Flow cytometric analysis of ASC frequencies (% of viable cells) in BM, spleen and mLN
																					Šídák's multiple comparisons test	Adjusted P Value
	WT-1	WT-2	WT-3	WT-4	WT-5	WT-6	WT-7	KOΔ3-1	KOΔ3-2	KOΔ3-3	KOΔ3-4	KOΔ3-5	KOΔ3-6	KOΔ3-7	KOΔ3-8	KOΔ3-9	KOΔ3-10	KOΔ3-11			WT - KOΔ3
BM	0.6891	0.225083	0.717702	0.436754	0.614398	0.557018	0.280814	0.697784	1.03427	0.924562	0.638123	0.734069	1.05576	1.20236	1.06709	0.987057	0.672814	0.569134			BM	0.0064
Spleen	0.447253	0.641972	0.641748	0.535896	0.357871	0.406124	0.612537	0.783035	0.623536	0.91904	0.892084	0.565849	0.431753	0.670201	0.746129	0.490902	0.437121	0.313175			Spleen	0.4483
mLN	0.073854	0.0732183	0.140818	0.0920308	0.184048	0.205064	0.191189	0.164986	0.149243	0.190028	0.241875	0.158947	0.193145	0.294781	0.291623	0.175435	0.212631	0.228594			mLN	0.0567
Fig. 3E
ELISpot for quantification of IgH-chain isotype specific ASCs in the bone marrow.
																					Šídák's multiple comparisons test	Adjusted P Value
	WT-1	WT-2	WT-3	WT-4	WT-5	WT-6	WT-7	KOΔ3-1	KOΔ3-2	KOΔ3-3	KOΔ3-4	KOΔ3-5	KOΔ3-6	KOΔ3-7	KOΔ3-8	KOΔ3-9	KOΔ3-10	KOΔ3-11			WT - KOΔ3
IgM	45	99.0667	204.25	232.75	321.75	184	128.25	232.25	133.75	360.5	264.4	328.75	746.25	442.5	397.5	206.667	432	295.167			IgM	0.0304
IgA	402.6	341.4	321.25	213.25	360.4	253.6	180.75	329.25	575	558	340.8	259.333	413.8	558	806	697	525.75	514			IgA	0.007
IgG	110.2	120.75	67	81.2	142	60.6667	38.3333	85.5	189	176	64.5	88.75	145	111.5	88.6667	145.5	64	113.25			IgG	0.443
Fig. 3F
combined data from C and E, calculated for the whole organ based on total cell numbers isolated
																				Šídák's multiple comparisons test	Adjusted P Value
	WT-1	WT-2	WT-3	WT-4	WT-5	WT-6	WT-7	KOΔ3-1	KOΔ3-2	KOΔ3-3	KOΔ3-4	KOΔ3-5	KOΔ3-6	KOΔ3-7	KOΔ3-8	KOΔ3-9	KOΔ3-10	KOΔ3-11		WT - KOΔ3
IgM	6503	11492	26961	32352	70463	57316	33024	29147	16184	45243	33579	41423	197010	132971	106729	61380	88992	57705		IgM	0.0457
IgA	58176	39602	42405	29642	78928	78996	46543	41321	69575	70029	43282	32676	109243	167679	216411	207009	108305	100487		IgA	0.9976
IgG	15924	14007	8844	11287	31098	18898	9871	10730	22869	22088	8192	11183	38280	33506	23807	43214	13184	22140		IgG	0.9978
NP-IgM	166	448	755	617	4625	2301	590	287	200	643	2610	3828	8657			787		1652		NP-IgM	>0.9999
NP-IgA	607	101	452	243	449	1324	718	264	290	366	385	208	1671			2339		1496		NP-IgA	>0.9999
NP-IgG	1105	2091	477	81	1259	1053	794	271	1349	204	814	169	1752			1091		1540		NP-IgG	>0.9999

## Sheet: Fig. 4
Mouse information for Fig. 4: One WT mouse (marked in red) did not respond with a RBD-spec. serum IgG response and were excluded RBD-IgG survival analysis.
	WT-1	WT-2	WT-3	WT-4	WT-5	WT-6	WT-7	WT-8	KOΔ3-1	KOΔ3-2	KOΔ3-3	KOΔ3-4	KOΔ3-5	KOΔ3-6	KOΔ3-7	KOΔ3-8	KOΔ3-9
sex	f	m	m	f	m	m	m	f	f	m	m	f	m	m	f	f	f
age (weeks) at time of immunisation	18	21	18	18	13	20	15	15	28	21	21	13	13	20	20	11	11
Fig. 4B
ELISA: calculated concentration of serum RBD-IgG on the indicated Days after immunization with mRNA1273. The use of a IgG standard results in depction of arbitrary units (AU)
																			Šídák's multiple comparisons test	Adjusted P Value
Days	WT-1	WT-2	WT-3	WT-4	WT-5	WT-7	WT-8	KOΔ3-1	KOΔ3-2	KOΔ3-3	KOΔ3-4	KOΔ3-5	KOΔ3-6	KOΔ3-7	KOΔ3-8	KOΔ3-9			WT - KOΔ3
0	1	0.1	0.1	0.1	0.1	0.1	0.1	1	0.1	0.1	0.1	0.1	0.1	0.1	0.1	0.1	all below level of detection		0	>0.9999
7	696.6	1121.2	769.6	916.55	482.25	3405	13753.3	1006.25	427.85	1742.5	842.8	629.3	15061.2	18600		14192.5			7	0.8913
28	7156.5	1074.5	4133	1133.05	3936.5	809.8		2825	3758	2381	14900	2325.5		727.7	1743	1609.5			28	0.9993
49	331333	803700	657250	204650	285200	361450	5069000	432900	181200	226033	511000	343900	213100	963700	654450	595750			49	0.9396
91	115833		130533	209950	123353	35530	139000	62352.5	47863.3	128833	228100	39306.7	13764	23795	24345	50360			91	0.4766
126	51663.3	99623.3	64246.7	75880	64736.7	22030	106800	41980	31966.7	52403.3	81793.3	14746.7	15410	23765	21005	56795			126	0.1966
Fig. 4C: One BCMA-KOΔ3 mouse was excluded due to technical artefacts in flow cytometric analysis
Flow cytometric analysis of RBD+ASC numbers in bone marrow																			Unpaired t test (two-tailed)
	WT-1	WT-2	WT-3	WT-4	WT-5	WT-7	WT-8	KOΔ3-1	KOΔ3-2	KOΔ3-3	KOΔ3-4	KOΔ3-5	KOΔ3-6	KOΔ3-7	KOΔ3-8	KOΔ3-9				P value
BM	754.789	211.402	972.844	1439.71	791.881	1709.44	4557.06		450.946	367.015	195.137	664.076	912.878	2618.48	3304.08	3960.26			WT - KOΔ3	0.93
Fig. 4D
Flow cytometric analysis of ASC frequencies (% of viable cells) in BM, spleen and mLN
																			Šídák's multiple comparisons test	Adjusted P Value
	WT-1	WT-2	WT-3	WT-4	WT-5	WT-6	WT-7	WT-8	KOΔ3-1	KOΔ3-2	KOΔ3-3	KOΔ3-4	KOΔ3-5	KOΔ3-6	KOΔ3-7	KOΔ3-8	KOΔ3-9		WT - KOΔ3
BM	0.740921	0.316746	0.403096	0.770154	0.379373	0.546927	0.594414	0.790124	1.31976	0.51894	0.65363	1.00531	0.583089	0.952108	1.11473	1.08735	0.934696		BM	0.0084
Spleen	0.349193	0.611241	0.442369	0.611254	0.654541	0.770147	1.07105		0.485084	0.816825	0.654732	0.330922	0.495876	0.691117	1.50599	0.679388	0.681772		Spleen	0.9312
mLN	0.247571	0.210801	0.296482	0.211159	0.212947	0.170712	0.186275		0.291571	0.340256	0.192344	0.272884	0.320581	0.437667	0.393445	0.259363	0.278823		mLN	0.8068
Fig. 4E
combined data from C and D, calculated for the whole organ based on total cell numbers isolated
																			Šídák's multiple comparisons test	Adjusted P Value
	WT-1	WT-2	WT-3	WT-4	WT-5	WT-7	WT-8	KOΔ3-1	KOΔ3-2	KOΔ3-3	KOΔ3-4	KOΔ3-5	KOΔ3-6	KOΔ3-7	KOΔ3-8	KOΔ3-9			WT - KOΔ3									IgM RBD+									IgA PC									IgA RBD+
IgM	85410.3	37497.3	48593.2	91832.4	21172.2	123470	87971.4	120794	80110.8	109658	96782	70651.1	54467.6	116295	49560.6	124072			IgM	0.8789
IgA	76366.9	58839.3	74365.1	141800	92237.7	88211.4	132035	253750	66962.7	137448	169212	130927	195290	176460	235744	213073			IgA	<0.0001
IgG	17924.8	19940.2	22783.9	20817.1	19978.4	40522.4	37685.3	16131.4	17444.4	13686.4	30066.8	8475.21	23839.9	23231	28450.9	25187.9			IgG	>0.9999
RBD+ IgM	232.243	60.401	77.828	451.673	19.553	116.553	1959.11		65.319	150.315	171.274	16.968	137.793	1409.31	734.241	1338.11			RBD+ IgM	>0.9999
RBD+ IgA	116.121	0	155.655	244.656	312.842	90.652	244.889		228.616	30.063	24.468	67.874	180.853	291.868	467.244	675.812			RBD+ IgA	>0.9999
RBD+ DN	232.243	60.401	77.828	451.673	19.553	1385.68	1916.52		65.319	150.315	171.274	16.968	473.663	658.789	1468.48	973.169			RBD+ DN	>0.9999
Fig. 4F
ELISA: calculated serum concentration in mg/ml of IgM, IgA and IgG on Day 128 after immunization and boost with mRNA-1273.
																			Šídák's multiple comparisons test	Adjusted P Value
	WT-1	WT-2	WT-3	WT-4	WT-5	WT-6	WT-7	WT-8	KOΔ3-1	KOΔ3-2	KOΔ3-3	KOΔ3-4	KOΔ3-5	KOΔ3-6	KOΔ3-7	KOΔ3-8	KOΔ3-9		WT - KOΔ3
IgM	1.4155	2.416	1.2895	2.412	2.037	0.9677	6.9405	4.458	3.5495	11.185	3.6495	2.8615	3.108	4.2855	14.16	5.0375	5.16		IgM	0.2159
IgA	0.21925	0.222	0.104495	0.3371	0.4517	0.548	0.15275	0.30445	3.232	0.8485	0.8354	1.373	1.02485	2.852	3.816	2.049	1.1165		IgA	0.0105
IgG	4.87067	3.35367	2.22	5.0305	5.536	4.69333	3.422	10.5067	5.48467	2.57267	3.21867	4.43567	6.7775	7.819	16.37	6.294	6.57		IgG	0.7866
feces IgA	0.38485	0.7139	0.281033	0.096885	0.7089	0.28665	0.7353	1.7275	0.5623	0.8247	0.09206	0.450933	0.233633	0.21795	4.1075	0.05078	0.825567		feces IgA	0.988
µg/mg feces

## Sheet: Fig. S1
Supplementary Figures
Mouse information for Fig. S1: Mice marked in red were used only in Fig. S1C.
	WT-1	WT-2	WT-3	WT-4	WT-5	WT-6	WT-7	WT-8	WT-9	WT-10	WT-11	WT-12	WT-13	WT-14	WT-15	KOΔ3-1	KOΔ3-2	KOΔ3-3	KOΔ3-4	KOΔ3-5	KOΔ3-6	KOΔ3-7	KOΔ3-8	KOΔ3-9	KOΔ3-10	KOΔ3-11	KOΔ3-12	KOΔ3-13	KOΔ3-14	KOΔ3-15	KOΔ3-16	KOΔ3-17	KOΔ3-18	KOΔ3-19
sex	m	f	m	f	f	m	M	m	f	f	f	m	f	f	m	m	f	m	f	f	f	m	m	m	f	f	m	m	f	f	f	f	m	m
age (weeks)	59	59	44	44	44	44	17	59	29	22	20	20	16	14	12	59	59	44	44	52	17	27	17	22	22	20	20	20	17	16	14	14	12	12
Fig. S1A
Median fluorescence intensity (MdFI) of BCMA with and without inhibition of y-secretase by DAPT
	WT			KOΔ3
Ctrl	3.47	2.58	2.75	2.67	1.42	1.95
DAPT	8.5	8.13	9.01	2.36	1.37	1.92
Fig. S1C
ELISA: calculated concentration of serum IgM, IgA and IgG of non-immunized BCMA-KOΔ3 mice
																																				Two-tailed unpaired t-test				Two-tailed Mann-Whitney test
	WT-1	WT-2	WT-3	WT-4	WT-5	WT-6	WT-7	WT-8	WT-9	WT-10	WT-11	WT-12	WT-13	WT-14	WT-15	KOΔ3-1	KOΔ3-2	KOΔ3-3	KOΔ3-4	KOΔ3-5	KOΔ3-6	KOΔ3-7	KOΔ3-8	KOΔ3-9	KOΔ3-10	KOΔ3-11	KOΔ3-12	KOΔ3-13	KOΔ3-14	KOΔ3-15	KOΔ3-16	KOΔ3-17	KOΔ3-18	KOΔ3-19
IgM	0.1791	0.516575	0.253133	0.076487	0.03785	0.060667										0.189467	0.1505	0.200533	0.258467	0.2342	0.197967	0.152867	0.04537	0.1647	0.07885											IgM	0.7454
IgA	0.412533	0.5592	0.8605	0.66015	0.83545	0.40775	0.3244	0.616733	0.226733	0.132733	0.400533	0.04996	0.107283	0.072993		6.2935	1.465	1.11485	1.4146	8.1595	0.9462	6.673	0.629225	0.276233	0.7858	2.368	1.02617	0.438467	0.224733	0.4346	0.490367	0.166867	0.487067	0.520967						IgA	0.0062
IgG	2.0055	1.8885	1.47333	2.9535	1.80867	1.523	1.7435	1.06337	2.185	2.82425	1.74225	1.66667	1.62367	1.366	0.790033	1.54167	3.8985	1.27267	2.145	1.914	2.4885	2.0985	0.9513	0.506	2.075	3.56567	1.67	1.71767	2.37233	2.579	1.90567	1.664	1.39875	1.28218		IgG	0.4924
Fig. S1D
Flow cytometric analysis of ASC numbers in spleen and mLN
																		Two-tailed unpaired t-test
	WT-1	WT-2	WT-3	WT-4	WT-5	WT-6	WT-7	WT-8	KOΔ3-1	KOΔ3-2	KOΔ3-3	KOΔ3-4	KOΔ3-5	KOΔ3-6	KOΔ3-7	KOΔ3-8			P Value
Spleen	660863	1231268	459921	688988	606174	587051	673401	422900	740976	2123173	535669	770400	669713	435030	595431	361190		Spleen	0.6119
mLN	40150.5	31217.4	53648.7	33759.6	79261.9	21976	27913.3	12085.3	169630	71525.2	202616	131856	69778.9	46609.7	32138.4	11919.5		mLN	0.0492
Flow cytometric analysis of ASC subset and IgH-chain isotype frequency distribution in spleen and mLN
																		Šídák's multiple comparisons test	Adjusted P Value
Spleen	WT-1	WT-2	WT-3	WT-4	WT-5	WT-6	WT-7	WT-8	KOΔ3-1	KOΔ3-2	KOΔ3-3	KOΔ3-4	KOΔ3-5	KOΔ3-6	KOΔ3-7	KOΔ3-8		WT - KOΔ3
IgM	80.96	68.03	52.69	63.17	23.07	48.28	35.08	22.95	75.78	70.56	60.57	70.08	18.09	12.49	51.1	31.11		IgM	>0.9999
IgA	7.09	11.51	26.35	16.62	18.82	15.39	13.4	16.12	11.41	9.32	22.81	10.08	17.33	51.24	12.77	11.51		IgA	0.9502
DN	9.18	15.34	14.93	13.64	53.14	30.77	46.75	58.35	8.31	14.91	11.4	14.43	61.05	31.14	29.81	54.78		DN	0.996
P0	10.36	9.59	7.79	8.91	12.54	10.28	12.06	11.58	6.98	7.46	11.63	6.31	14.45	10.96	8.05	11.48		P0	0.958
P1	18.1	23.84	25.44	29.83	24.55	23.72	20.15	34.21	19.2	17.55	24.38	20.58	25.75	11.91	23.22	27.33		P1	0.5065
P2	48.09	34.78	38.37	36.01	32.97	35.78	38.94	28.48	47.59	32.6	36.61	36.23	32.19	34.7	37.09	32.05		P2	0.9994
P3	15.24	16.57	16.02	11.56	17.48	19.78	19.65	14.01	14.71	24.31	16.2	21.11	16.34	30.44	20.06	18.04		P3	0.3169
																		Šídák's multiple comparisons test
mLN	WT-1	WT-2	WT-3	WT-4	WT-5	WT-6	WT-7	WT-8	KOΔ3-1	KOΔ3-2	KOΔ3-3	KOΔ3-4	KOΔ3-5	KOΔ3-6	KOΔ3-7	KOΔ3-8		WT - KOΔ3	Adjusted P Value
IgM	13.86	10.83	9.24	8.6	12.06	5.75	9.82	7.51	5.19	21.87	4.67	8.68	9.32	7.84	9.33	11.15		IgM	>0.9999
IgA	28.92	51.87	65.48	56.56	46.06	54.07	51.26	64.77	59.72	33.84	63.76	28.21	54.07	51	56.81	49.94		IgA	0.9605
DN	51.09	30.54	19.65	30.9	18.26	34.99	32.79	24.77	23.14	38.73	28.7	60.25	15.71	36.41	23.42	31.1		DN	0.9877
P0	9.77	7.61	11.95	10.54	9.55	12.02	9.76	3.25	14.29	4.7	7.73	6.81	6.17	10.27	7.63	5.58		P0	0.8287
P1	21.78	31.56	30.43	28.89	31.99	22.06	19.93	21.22	25.86	18.3	37.06	19.83	19.48	19.46	21.65	22.68		P1	0.7846
P2	22.89	23.71	27.77	31.61	31.49	37.93	36.53	37.36	28.2	37.57	22.9	44.73	36.42	46.17	37.56	34.08		P2	0.5671
P3	27.68	18.35	13.54	14.41	17.09	18.34	20.98	25.38	11.61	24.87	13.04	16.34	27.65	15.06	22.42	24.78		P3	>0.9999
Fig. S1E
Median fluorescence intensity (MdFI) of TACI on ASC from BM, Spleen and mLN of non-immunized BCMA-KOΔ3 and control mice
																		Šídák's multiple comparisons test
	WT-1	WT-2	WT-3	WT-4	WT-5	WT-6	WT-7	WT-8	KOΔ3-1	KOΔ3-2	KOΔ3-3	KOΔ3-4	KOΔ3-5	KOΔ3-6	KOΔ3-7	KOΔ3-8		WT - KOΔ3	Adjusted P Value
BM	14.33	13.51	17.91	14.86	13.31	14.54	14.29	16.99	13.55	14.09	16.58	17.45	17.25	13.14	17.25	14.67		BM	0.9087
Spl	11.13	7.61	11.33	10.78	8.71	9.78	9.57	8.71	10.3	7.8	12.69	12.46	8.99	9.06	9.8	9.04		Spl	0.9701
mLN	7.05	6.72	7.48	7.33	5.76	7.08	6.75	4.84	6.61	7.87	7.91	9	6.93	5.57	7.45	5.64		mLN	0.7373

## Sheet: Fig. S2
Fig. S2A
ELISpot for quantification of IgH-chain isotype specific NP-binding ASCs in the spleen.
	WT								KOΔ3
sex	m	f	f	m	m	f	m	f	m	m	f	f	m	f			Šídák's multiple comparisons test
age (weeks) at time of immunisation	11	11	11	22	12	22	13	13	11	11	11	15	15	13			WT - KOΔ3	Adjusted P Value
NP-IgM	227.667	171.083	240.333	176.8	193	296			149.875	220.889	246.8	435	166				NP-IgM	0.958
NP-IgA	24.3333	16.6667	35.6	14.6667	8.66667	31.8333	2.66667	18.1667	53	7.77778	8.66667	19.6667	13.6667	1.66667			NP-IgA	>0.9999
NP-IgG	115.5	27.5556	541.5	22.8889	9	11.1111	41.1111	19.2	0.1	36.1667	6	31	0.1	19.1111			NP-IgG	0.309
Fig. S2B
Flow cytometric analysis of Ki-67+ ASCs in BM and spleen.
		WT				KOΔ3
non-immunized
sex		m	m	f	f	m	m	f	f								Šídák's multiple comparisons test
age (weeks)		33	30	34	34	33	33	31	31								WT - KOΔ3	Adjusted P Value
BM		28.43	18.15	13.56	10.57	24.57	21.98	7.3	20.48								BM	0.9834
Spleen		29.21	42.09	42.64	32.56	36.69	26.58	46.78	40.48								Spleen	0.9794
primary NP-KLH
sex		m	m	f		f	m	f
age (weeks) at time of immunisation		22	12	22		15	15	15
BM		12.32	21.06	7.46		19.78	11.99	10.16
Spleen		36.04	47.15	31.64		46.9	36.77	44.45
Fig. S2C
Median fluorescence intensity (MdFI) of TACI on ASC from BM, Spleen and mLN at day 49 after immunization of BCMA-KOΔ3 mice with NP-KLH in Alum
	WT					KOΔ3
sex	m	m	f	f		m	m	f	f	f							Šídák's multiple comparisons test
age (weeks) at time of immunisation	11	11	11	11		11	11	11	11	11							WT - KOΔ3	Adjusted P Value
BM	14.5	12.26	12.38	12.12		12.83	12.2	14.52	11.65	11.86							BM	0.3327
Spleen	7.44	7.44	7.7	7.27		6.76	7.42	7.62	7.12	7.56							Spleen	0.9917
mLN	7.45	7.17	5.55	6.39		7.91	7.23	7.07	7.56								mLN	0.326

## Sheet: Fig. S3
Mouse information for Fig. S3, except S3F: One WT and one KO mouse (marked in red) did not respond with a NP-spec. serum IgG response and were excluded from NP-IgG survival analysis.
	WT-1	WT-2	WT-3	WT-4	WT-5	WT-6	WT-7	WT-8	KO-1	KO-2	KO-3	KO-4	KO-5	KO-6	KO-7	KO-8
sex	m	m	f	f	f	f	m	f	m	m	f	f	f	f	m	f
age (weeks) at time of immunisation	38	37	30	25	20	20	15	20	38	38	28	28	20	20	15	15
Fig. S3B
ELISA: calculated concentration of serum IgM, IgA and IgG of non-immunized BCMA-KO mice in mg/ml
																			Šídák's multiple comparisons test
	WT-1	WT-2	WT-3	WT-4	WT-5	WT-6	WT-7	WT-8	KO-1	KO-2	KO-3	KO-4	KO-5	KO-6	KO-7	KO-8			WT - KO	Adjusted p-Value
IgM	0.812367	0.252633	0.2595	0.735267	0.470433	0.203567	0.069603	0.322067	0.3567	0.2881	0.126433	0.4072	0.349733	1.361	0.083023				IgM	0.9995
IgA	1.16863	1.27367	1.01813	1.845	0.3228	0.256167	0.825067	0.29185	3.088	0.337067	1.06477	0.1883	0.303867	0.73805	0.745967	1.66167			IgA	0.9647
IgG	1.1655	1.74067	2.102	2.848	1.494	1.017	0.364	1.344	0.689833	0.839467	0.827867	1.4535	1.493	2.66433	0.32885	0.958233			IgG	0.6448
Fig. S3C
ELISA: calculated concentration of serum NP-IgG on the indicated Days after immunization with NP-KLH in Alum. The use of a IgG standard results in depction of arbitrary units (AU)
																			Šídák's multiple comparisons test
Days	WT-2	WT-3	WT-4	WT-5	WT-6	WT-7	WT-8	KO-1	KO-2	KO-3	KO-5	KO-6	KO-7	KO-8					WT - KO	Adjusted p-Value
0	228.5	505.7	331.8	67.31	221.2	0	23.79	591.6	0	528.3	118.3	299.6	0	119.9					0	0.9951
7	223600	219400	157400	176700	173500	220750	466750	264000	331367	290567	470300	399067	335800	467600					7	0.0945
21	282733	493200	383833	241150	651700	371933	1121500	1176000	469667	413667	549350	369400	617100	899100					21	0.881
49	120300	279667	384500	85230	721900	536700	681150	1568000	383633	335000	587100	192950	680000	888800					49	0.6351
Fig. S3D
ELISpot for quantification of IgH-chain isotype specific NP-binding ASCs in the bone marrow.
																			Šídák's multiple comparisons test
	WT-1	WT-2	WT-3	WT-4	WT-5	WT-6	WT-7	WT-8	KO-1	KO-2	KO-3	KO-4	KO-5	KO-6	KO-7	KO-8			WT - KO	Adjusted p-Value
NP-IgM	48.7778	24.9167	258	21.4167	27.6667	21.5	4	28.7778	24.25	22.3333	176.556	43	275.333	59.0667	14	8.22222			NP-IgM	0.8748
NP-IgA	2.55556	23	17.25	50	0.666667	18.3333	2.55556	11.0833	37.3333	9.16667	8.41667	6.58333	15	0.222222	24.5833	10.4444			NP-IgA	>0.9999
NP-IgG		42.1333	5.22222	87	37.7333	274.5	87	157.5	209.333	162.8	62.0667		55.5	52.25	92.25	61			NP-IgG	>0.9999
Fig. S3E: One KO mouse removed by grubbs
ELISA: Ratio of NP4/NP20 specific IgG in serum of BCMA-KO mice at day 49 after immunization																			Two-tailed unpaired t-test
																				q value
	WT-2	WT-3	WT-4	WT-5	WT-6	WT-7	WT-8	KO-2	KO-3	KO-5	KO-6	KO-7	KO-8
NP4/NP20	1.34723	1.50745	1.47718	1.31938	1.84009	1.23299	1.40534	1.75549	1.38588	1.96315	1.61115	1.46453	1.00382						d49	0.5897
Fig. S3F
ELISA: Ratio of NP4/NP20 specific IgG in serum of BCMA-KOΔ3 mice at day 128 after immunization
	WT							KO
sex	f	f	f	m	f	f	m	m	f	f	m	f	f	m					Two-tailed unpaired t-test
age (weeks) at time of immunisation	29	22	20	20	16	14	12	22	22	20	20	17	14	12						q value
NP4/NP20	1.80214	1.79783	1.49638	1.44405	1.79121	1.32696	1.73138	1.58312	2.16643	2.58593	1.39713	1.44593	1.46042	1.8814					d128	0.5897
Fig. S3G
Median fluorescence intensity (MdFI) of TACI onbone marrow ASC at day 49 after immunization of BCMA-KO mice with NP-KLH in Alum
																			Two-tailed unpaired t-test
	WT-1	WT-2	WT-3	WT-4	WT-5	WT-6	WT-7	WT-8	KO-1	KO-2	KO-3	KO-4	KO-5	KO-6	KO-7	KO-8				p-Value
BM	24.44	28.64	22.15	22.07	13.67	17.88	21.14	17.11	21.1	24.25	22.52	23.29	17.76	14.5	19.05	20.61			BM	0.8048

## Sheet: Fig. S4
Mouse information for Fig. S4
	WT-1	WT-2	WT-3	WT-4	WT-5	WT-6	WT-7	KOΔ3-1	KOΔ3-2	KOΔ3-3	KOΔ3-4	KOΔ3-5	KOΔ3-6	KOΔ3-7	KOΔ3-8	KOΔ3-9
sex	f	m	m	f	m	m	f	f	m	m	f	m	m	f	f	f
age (weeks) at time of immunisation	18	21	18	18	13	15	15	28	21	21	13	13	20	20	11	11
Fig. S4A
Flow cytometric analysis of RBD+ASC numbers in the spleen
	WT-1	WT-2	WT-3	WT-4	WT-5	WT-6	WT-7	KOΔ3-1	KOΔ3-2	KOΔ3-3	KOΔ3-4	KOΔ3-5	KOΔ3-6	KOΔ3-7	KOΔ3-8	KOΔ3-9		Two-tailed unpaired t-test	p-value
RBD+ ASC	0.728046	0.108164	0.484252	1.28517	2.19899	0.444031	3.25972	0.314494	0.269982	0.475341	0.147346	0.591344	0.424155	0.459376	2.33171	1.59355		RBD+ ASC	0.3203
Fig. S4B
Flow cytometric analysis of RBD+ASC numbers in bone marrow
																		Šídák's multiple comparisons test
	WT-1	WT-2	WT-3	WT-4	WT-5	WT-6	WT-7	KOΔ3-1	KOΔ3-2	KOΔ3-3	KOΔ3-4	KOΔ3-5	KOΔ3-6	KOΔ3-7	KOΔ3-8	KOΔ3-9		WT - KOΔ3	Adjusted p-Value
IgM	42.93	29.75	25.52	26.68	10.99	46.63	32.32	27.19		24.62	31.35	23.5	18.57	33.87	14.87	32.18		IgM	0.534
IgA	41.55	50.2	49.59	53.74	66.25	33.31	48.51	63.79		60.37	51.43	52.56	66.6	51.4	70.74	55.26		IgA	0.0486
DN	8.43	15.27	18.9	12.75	17.54	15.3	13.84	3.66		7.63	9.16	15.18	8.13	6.77	8.54	6.53		DN	0.3138
